# Supplementary material for: Equivalence and endothelial safety of temporary intracoronary shunt device: Insights from preclinical porcine and rabbit models
Source: PLoS One. 2025 Aug 7;20(8):e0329864. doi: 10.1371/journal.pone.0329864 (PMC12331115; doi:10.1371/journal.pone.0329864)
Supplement: S1 Data — (XLS) [file pone.0329864.s001.xls]

## Sheet: Sheet1
cTn（ng/L）							CCAMAP			AAMAP			intimal injury scores			IEL
0	4h	8h	24h	72h	7d
672.04	783.59	794.63	903.43	864.63	785.84		Test	Predicate		Test	Predicate		Test	Predicate		Test	Predicate
721.69	740.49	729.63	861.53	847.39	763.94		47	31		22	22		2	2		2	1
705.14	809.8	834.81	838.25	845.32	831.53		49	40		44	21		1	2		1	1
703.59	769.11	771.18	872.39	858.52	781.53		33	47		28	30		2	2		1	2
628.07	736.69	782.39	863.26	819.29	771.7		23	43		23	36		2	2		1	2
627.89	762.39	780.84	915.5	857.39	842.39		30	36		20	9		2	2		2	1
													3	3		3	3
													2	3		3	3
													3	3		3	2
													3	3		2	3
													3	3		3	2
